# Supplementary material for: Model-Informed Target Morning 17α-Hydroxyprogesterone Concentrations in Dried Blood Spots for Pediatric Congenital Adrenal Hyperplasia Patients
Source: Pharmaceuticals (Basel). 2023 Mar 21;16(3):464. doi: 10.3390/ph16030464 (PMC10051286; doi:10.3390/ph16030464)
Supplement: Supplementary file 1 [file pharmaceuticals-16-00464-s001.zip]

Archive with 1 entries (1 files):
- pharmaceuticals-2254452-supplementary.pdf
